# Supplementary material for: The Metabolic Functional Feature of Gut Microbiota in Mongolian Patients with Type 2 Diabetes
Source: J Microbiol Biotechnol. 2024 Apr 29;34(6):1214–21. doi: 10.4014/jmb.2402.02021 (PMC11239439; doi:10.4014/jmb.2402.02021)
Supplement: Supplementary file 2 [file jmb-34-6-1214-supple2.xlsx]

## Sheet: Supplemental table 1 
Group	ID	Age(years)	Gender	FPG(mmol/L)	Height(cm)	Weight(cm)	BMI	SBP(mmHg)	DBP(mmHg)	Waistline(cm)	Hipline(cm)	WHR
T2D	T2D1	47	male	7.2	170	82	28.3737	149	102	103	102	1.0098
T2D	T2D2	64	female	7.3	167	83	29.7608	146	93	108	110	0.981818
T2D	T2D3	59	female	14.7	154.5	57	23.8791	117	77	92	95	0.968421
T2D	T2D4	65	male	20.4	165	77	28.2828	110	75	101	109	0.926606
T2D	T2D5	69	female	8.3	154	70	29.5159	147	71	109	109	1
Control	control1	57	male	5.3	161	54	20.8325	149	100	79	87	0.908046
Control	control2	60	female	5.2	171	70.5	24.11	127	78	95	98	0.969388
Control	control3	66	male	5.3	173	55	18.3768	101	69	76	88	0.863636
Control	control4	59	female	5.4	162	72	27.4348	128	90	97	110	0.881818
Control	control5	60	male	5.7	171	76	25.9909	114	75	89	99	0.89899
Control	control6	56	female	5.2	163	64.5	24.2764	141	93	90	100	0.9
Control	control7	52	female	5.1	163	71	26.7229	109	70	90.5	107	0.845794
Control	control8	43	male	5.8	169	76	26.6097	145	97	92	100	0.92
Control	control9	60	female	5.9	156	55.5	22.8057	154	95	78	95	0.821053
Control	control10	50	female	5.7	150	72	32	128	88	95	105	0.904762
Control	control11	59	male	5.7	170	75	25.9516	117	96	96	105	0.914286
Control	control12	39	female	5.9	164	66	24.539	110	75	84	101	0.831683

## Sheet: Supplementary table 2
Index	Mean(T2D)	SD(T2D)	Mean(Control)	SD(Control)	Interval lower	Interval upper	P-value	Q-value
k__Bacteria；p__Firmicutes；c__Clostridia；o__Clostridiales；f__Lachnospiraceae；g__Fusicatenibacter；s__Fusicatenibacter sp. 2789STDY5834925	7.02e-07	8.15978e-07	1.41663e-05	1.26105e-05	-2.14977e-05	-5.43096e-06	0.00350958	0.864706
k__Bacteria；p__Firmicutes；c__Bacilli；o__Bacillales；f__Bacillaceae；g__Bacillus；s__Bacillus cereus	3.538e-05	5.42927e-06	2.03633e-05	1.25184e-05	5.72885e-06	2.43045e-05	0.00362385	0.864706
k__Bacteria；p__Firmicutes；c__Bacilli；o__Bacillales；f__Planococcaceae；g__Kurthia	3.108e-06	1.13021e-06	8.74025e-07	1.09227e-06	8.37544e-07	3.63041e-06	0.0066135	0.864706
k__Bacteria；p__Bacteroidetes；c__Bacteroidia；o__Bacteroidales；f__Tannerellaceae；g__Parabacteroides；s__Parabacteroides sp. CAG: 409	4.61e-06	5.42293e-06	2.47883e-05	2.12232e-05	-3.43312e-05	-6.02542e-06	0.00856775	0.864706
k__Bacteria；p__Actinobacteria；c__Coriobacteriia；o__Coriobacteriales；f__Atopobiaceae；g__Olsenella；s__Olsenella sp. An290	2.9186e-07	3.66586e-07	1.83637e-06	1.84175e-06	-2.7477e-06	-3.41318e-07	0.0158581	0.864706
k__Bacteria；p__Bacteroidetes；c__Bacteroidia；o__Bacteroidales；f__Prevotellaceae；g__Prevotella；s__Prevotella ruminicola	1.96262e-05	1.52246e-05	0.000169197	0.000187171	-0.000268992	-3.01502e-05	0.0185351	0.864706
k__Bacteria；p__Firmicutes；c__Bacilli；o__Bacillales；f__Bacillaceae；g__Lysinibacillus；s__Lysinibacillus macroides	2.344e-08	3.21043e-08	7.68083e-07	9.61828e-07	-1.35618e-06	-1.33106e-07	0.0213844	0.864706
k__Bacteria；p__Firmicutes；c__Negativicutes；o__Veillonellales；f__Veillonellaceae；g__Megasphaera；s__Megasphaera sp. BV3C16-1	2.544e-06	2.80433e-06	1.30911e-05	1.33391e-05	-1.92924e-05	-1.80176e-06	0.0217648	0.864706
k__Bacteria；p__Firmicutes；c__Clostridia；o__Clostridiales；f__Clostridiaceae；g__Clostridium；s__Clostridium tertium	1.0624e-05	5.10106e-06	2.8425e-06	4.17218e-06	1.55507e-06	1.40079e-05	0.021876	0.864706
k__Bacteria；p__Bacteroidetes；c__Bacteroidia；o__Bacteroidales；f__Bacteroidaceae；g__Bacteroides；s__Bacteroides sp. An51A	1.1662e-05	6.56565e-06	7.83205e-05	8.65862e-05	-0.000121872	-1.14447e-05	0.0221899	0.864706
k__Bacteria；p__Firmicutes；c__Clostridia；o__Clostridiales；f__Clostridiaceae；g__Natronincola	6.504e-06	2.30048e-06	2.80908e-06	3.22726e-06	6.2766e-07	6.76217e-06	0.0226645	0.864706
k__Bacteria；p__Bacteroidetes；c__Bacteroidia；o__Bacteroidales；f__Dysgonamonadaceae	4.6968e-05	3.42712e-05	0.000161271	0.000151569	-0.00021422	-1.43862e-05	0.0279907	0.864706
k__Bacteria；p__Bacteroidetes；c__Bacteroidia；o__Bacteroidales；f__Dysgonamonadaceae；g__Dysgonomonas	4.5508e-05	3.29169e-05	0.00015838	0.000151775	-0.000212601	-1.31433e-05	0.02945	0.864706
k__Bacteria；p__Bacteroidetes；c__Bacteroidia；o__Bacteroidales；f__Tannerellaceae；g__Parabacteroides；s__Parabacteroides sp. D13	0.000161308	2.03614e-05	0.000360688	0.000275779	-0.000375204	-2.3557e-05	0.0296424	0.864706
k__Bacteria；p__Firmicutes；c__Tissierellia；o__Unclassified；f__Unclassified；g__Dethiosulfatibacter	5.89e-06	3.42984e-06	1.15412e-06	1.71437e-06	5.55827e-07	8.91592e-06	0.0334735	0.864706
k__Bacteria；p__Firmicutes；c__Tissierellia；o__Unclassified；f__Unclassified；g__Dethiosulfatibacter；s__Dethiosulfatibacter aminovorans	5.89e-06	3.42984e-06	1.15412e-06	1.71437e-06	5.55827e-07	8.91592e-06	0.0334735	0.864706
k__Bacteria；p__Bacteroidetes；c__Flavobacteriia	0.000345115	0.000108282	0.000661902	0.000433382	-0.000605111	-2.84628e-05	0.0335908	0.864706
k__Bacteria；p__Bacteroidetes；c__Bacteroidia；o__Marinilabiliales；f__Marinilabiliaceae；g__Anaerophaga	7.948e-07	8.80895e-07	5.25217e-06	6.31553e-06	-8.52209e-06	-3.92642e-07	0.0341841	0.864706
k__Bacteria；p__Bacteroidetes；c__Bacteroidia；o__Marinilabiliales；f__Marinilabiliaceae；g__Anaerophaga；s__Anaerophaga thermohalophila	7.948e-07	8.80895e-07	5.25217e-06	6.31553e-06	-8.52209e-06	-3.92642e-07	0.0341841	0.864706
k__Bacteria；p__Bacteroidetes；c__Flavobacteriia；o__Flavobacteriales	0.000344932	0.000108299	0.000658091	0.000432929	-0.000601217	-2.51009e-05	0.035211	0.864706
k__Bacteria；p__Proteobacteria；c__Gammaproteobacteria；o__Pasteurellales；f__Pasteurellaceae；g__Gallibacterium	5.95e-07	7.68196e-07	3.74892e-06	4.49717e-06	-6.06875e-06	-2.39079e-07	0.0361418	0.864706
k__Bacteria；p__Firmicutes；c__Clostridia；o__Clostridiales；f__Clostridiaceae；g__Clostridium；s__Clostridium saccharoperbutylacetonicum	2.1964e-05	1.11731e-05	6.90067e-06	5.35313e-06	1.43549e-06	2.86912e-05	0.0364028	0.864706
k__Bacteria；p__Firmicutes；c__Bacilli；o__Lactobacillales；f__Carnobacteriaceae；g__Trichococcus；s__Trichococcus flocculiformis	1.106e-07	1.74819e-07	4.65125e-07	4.6855e-07	-6.87557e-07	-2.14934e-08	0.0384579	0.864706
k__Bacteria；p__Fusobacteria；c__Fusobacteriia；o__Fusobacteriales；f__Fusobacteriaceae；g__Fusobacterium；s__Fusobacterium sp. OBRC1	3.574e-08	5.53772e-08	9.81667e-07	1.39333e-06	-1.83207e-06	-5.97796e-08	0.0385092	0.864706
k__Bacteria；p__Bacteroidetes；c__Bacteroidia；o__Marinilabiliales	1.4936e-05	1.63857e-05	4.64979e-05	4.0992e-05	-6.12302e-05	-1.89367e-06	0.0385691	0.864706
k__Bacteria；p__Bacteroidetes；c__Sphingobacteriia；o__Sphingobacteriales；f__Sphingobacteriaceae；g__Pedobacter；s__Pedobacter sp. Hv1	1.00808e-06	1.57702e-06	2.20589e-05	3.10543e-05	-4.08134e-05	-1.28821e-06	0.0388429	0.864706
k__Bacteria；p__Firmicutes；c__Clostridia；o__Clostridiales；f__Lachnospiraceae；g__Blautia	0.0135914	0.00378408	0.00823329	0.00531065	0.000312151	0.0104042	0.0394289	0.864706
k__Bacteria；p__Bacteroidetes；c__Flavobacteriia；o__Flavobacteriales；f__Flavobacteriaceae	0.000339051	0.000100583	0.000639515	0.000430501	-0.00058505	-1.58795e-05	0.0400045	0.864706
k__Bacteria；p__Bacteroidetes；c__Bacteroidia；o__Bacteroidales；f__Muribaculaceae	1.7102e-05	1.61744e-05	8.57038e-05	0.000100448	-0.000133552	-3.65167e-06	0.040067	0.864706
k__Bacteria；p__Bacteroidetes；c__Bacteroidia；o__Bacteroidales；f__Muribaculaceae；g__Muribaculum	1.7102e-05	1.61744e-05	8.57038e-05	0.000100448	-0.000133552	-3.65167e-06	0.040067	0.864706
k__Bacteria；p__Bacteroidetes；c__Flavobacteriia；o__Flavobacteriales；f__Flavobacteriaceae；g__Flavobacterium	4.458e-05	2.56089e-05	9.99369e-05	7.59527e-05	-0.000108146	-2.56784e-06	0.0410583	0.864706
k__Bacteria；p__Bacteroidetes；c__Bacteroidia；o__Bacteroidales；f__Bacteroidaceae；g__Bacteroides；s__Bacteroides sp. CAG:598	1.98224e-05	1.35982e-05	4.59e-05	3.47029e-05	-5.10566e-05	-1.09862e-06	0.0418316	0.864706
k__Bacteria；p__Firmicutes；c__Clostridia；o__Clostridiales；f__Clostridiaceae；g__Clostridium；s__Clostridium cadaveris	4.3784e-05	2.87645e-05	6.17267e-06	5.61429e-06	2.04786e-06	7.31748e-05	0.0424416	0.864706
k__Bacteria；p__Spirochaetes；c__Spirochaetia；o__Spirochaetales；f__Spirochaetaceae；g__Treponema；s__Treponema succinifaciens	1.1796e-06	1.02442e-06	3.91492e-06	3.94228e-06	-5.36914e-06	-1.01498e-07	0.0428458	0.864706
k__Bacteria；p__Firmicutes；c__Clostridia；o__Clostridiales；f__Lachnospiraceae；g__Blautia；s__uncultured Blautia sp.	0.00139856	0.000333449	0.000886611	0.000600507	1.9044e-05	0.00100486	0.04287	0.864706
k__Bacteria；p__Bacteroidetes；c__Bacteroidia；o__Bacteroidales；f__Prevotellaceae；g__Prevotella；s__Prevotella sp. CAG:255	3.532e-06	4.27868e-06	2.2374e-05	2.84418e-05	-3.71888e-05	-4.95224e-07	0.0449807	0.864706
k__Bacteria；p__Firmicutes；c__Bacilli；o__Lactobacillales；f__Carnobacteriaceae；g__Atopostipes	8.66e-08	8.15892e-08	1.21358e-06	1.72877e-06	-2.22691e-06	-2.70539e-08	0.0454714	0.864706
k__Bacteria；p__Firmicutes；c__Bacilli；o__Lactobacillales；f__Carnobacteriaceae；g__Atopostipes；s__Atopostipes suicloacalis	8.66e-08	8.15892e-08	1.21358e-06	1.72877e-06	-2.22691e-06	-2.70539e-08	0.0454714	0.864706
k__Bacteria；p__Bacteroidetes；c__Bacteroidia；o__Bacteroidales；f__Bacteroidaceae；g__Bacteroides；s__Bacteroides helcogenes	6.11528e-05	5.20102e-05	0.000163816	0.000142922	-0.000203643	-1.68253e-06	0.046747	0.864706
k__Bacteria；p__Firmicutes；c__Bacilli；o__Bacillales；f__Paenibacillaceae；g__Paenibacillus；s__Paenibacillus pinihumi	2.318e-08	3.17736e-08	5.77283e-07	8.6718e-07	-1.10554e-06	-2.66597e-09	0.0490778	0.864706
k__Bacteria；p__Firmicutes；c__Clostridia；o__Clostridiales；f__Clostridiales Family XIII. Incertae Sedis；g__Unclassified；s___[Eubacterium] nodatum	9.8764e-06	7.26278e-06	8.31475e-07	1.22395e-06	5.61968e-08	1.80337e-05	0.0491115	0.864706
k__Bacteria；p__Firmicutes；c__Negativicutes；o__Selenomonadales；f__Sporomusaceae；g__Pelosinus；s__Pelosinus fermentans	4.944e-07	4.88793e-07	7.94327e-06	1.16595e-05	-1.4865e-05	-3.26921e-08	0.0491582	0.864706
k__Bacteria；p__Firmicutes；c__Clostridia；o__Clostridiales；f__Clostridiaceae；g__Natronincola；s__Natronincola ferrireducens	4.78e-06	1.6567e-06	2.33325e-06	2.96818e-06	4.1419e-09	4.88936e-06	0.0496653	0.864706

## Sheet: Supplementary table 3
Compounds	Formula	Class I	Class II	Type	Origin	HMDBID	KEGGID	p_value
13-HDoHE	C22H32O3	FA	Oxidized lipids	down	Food related	HMDB0060043	NA	0.026
Ostarine	C19H14F3N3O3	Benzene and substituted derivatives	Benzene and substituted derivatives	down	Drug related	NA	NA	0.049
Enterodiol	C18H22O4	Benzene and substituted derivatives	Phenolics	down	Unknown	HMDB0005056	C18166	0.037
Tris(2-butoxyethyl) phosphate	C18H39O7P	Aldehyde,Ketones,Esters	Esters	down	Unknown	HMDB0259275	C14446	0.047
Gibberellin	C19H22O6	Aldehyde,Ketones,Esters	Esters	down	Drug related	HMDB0003559	C01699	0.009
Fusidate Sodium	C31H47NaO6	Others	FDA	down	Microbiota	HMDB0015570	C06694	0.048
Piperacillin	C23H27N5O7S	Others	Medicine	down	Drug related	HMDB0014464	C14034	0.035
Benzo[a]pyrene-cis-9,10-dihydrodiol	C20H14O2	Benzene and substituted derivatives	Benzene and substituted derivatives	down	Unknown	NA	NA	0.049
Loperamide	C29H33ClN2O2	Benzene and substituted derivatives	Benzene and substituted derivatives	up	Drug related	HMDB0004999	C07080	0.031
Psilocybine	C12H17N2O4P	Benzene and substituted derivatives	Benzene and substituted derivatives	down	Drug related	HMDB0256899	C07576	0.007
FAA(18:1)	C18H34O2	FA	FFA	down	Unknown	NA	NA	0.044
Prednisolone	C21H28O5	Hormones and hormone related compounds	Hormones and hormone related compounds	up	Drug related	HMDB0014998	C07369	0.047
Benzenesulfonamide,N-(2,2,2-trifluoroethyl)-N-[4-[2,2,2-trifluoro-1-hydroxy-1-(trifluoromethyl)ethyl]phenyl]-	C17H12F9NO3S	Benzene and substituted derivatives	Benzene and substituted derivatives	down	Unknown	NA	NA	0.038
Leontiformine	C15H26N2O	Heterocyclic compounds	Heterocyclic compounds	down	Unknown	NA	C10771	0.025
Batrachotoxin	C31H42N2O6	Heterocyclic compounds	Heterocyclic compounds	down	Unknown	HMDB0248882	NA	0.045
PGE2-EA	C22H37NO5	Hormones and hormone related compounds	Hormones and hormone related compounds	down	Unknown	NA	NA	0.013
Harpagoside	C24H30O11	Benzene and substituted derivatives	Phenolics	down	Unknown	HMDB0253053	NA	0.009
4alpha-Methylfecosterol	C29H48O	Hormones and hormone related compounds	Hormones and hormone related compounds	down	Co-Metabolism	HMDB0006845	C15776	0.049
Picrotoxinin	C15H16O6	Heterocyclic compounds	Heterocyclic compounds	down	Unknown	HMDB0240274	NA	0.005
Vicenistatin	C30H48N2O4	Heterocyclic compounds	Heterocyclic compounds	up	Unknown	NA	C15688	0.001
Pitavastatin	C25H24FNO4	Others	Medicine	down	Drug related	HMDB0041991	C13334	0.026
Gabunine	C42H50N4O5	Alkaloids	Alkaloids	up	Unknown	NA	C09195	0.042
omega-Hydroxyphylloquinone	C31H46O3	Terpenoids	Terpene	down	Unknown	NA	C20806	0.001
Val-Asp-Ile-Arg	C21H39N7O7	Amino acid and Its metabolites	Small Peptide	down	Unknown	NA	NA	0.049
PC(15:0/22:5(4Z,7Z,10Z,13Z,16Z))	C45H80NO8P	GP	PC	down	Food related	HMDB0007956	NA	0.027
N-hexanoyl-L-Homoserine lactone-d3	C10H14D3NO3	Amino acid and Its metabolites	Amino acid derivatives	down	Unknown	NA	NA	0.028
Macrocarpal B	C28H40O6	Terpenoids	Sesquiterpenoids	down	Food related	HMDB0038704	NA	0.026
LPE(18:3/0:0)	C23H42NO7P	GP	LPE	down	Food related	HMDB0011508	NA	0.04
ISODUARTIN METHYL ETHER	C19H22O6	Heterocyclic compounds	Heterocyclic compounds	down	Unknown	NA	NA	0.038
Glaudine	C22H25NO6	Alkaloids	Alkaloids	down	Food related	HMDB0030170	NA	0.018
Cys-Lys	C9H19N3O3S	Amino acid and Its metabolites	Small Peptide	down	Unknown	HMDB0028780	NA	0.01
Blood Group H Disaccharide	C12H22O10	Carbohydrates and Its metabolites	Sugars	down	Food related	HMDB0006590	NA	0.011
B-Norcholesterol	C26H44O	Hormones and hormone related compounds	Hormones and hormone related compounds	down	Unknown	NA	C15378	0.041
Antibiotic CJ 15544	C25H34O6	Heterocyclic compounds	Heterocyclic compounds	down	Food related	HMDB0033080	NA	0.014
7-O-Acetylaustroinulin	C22H36O4	Aldehyde,Ketones,Esters	Esters	down	Food related	HMDB0036804	NA	0.004
5-(10,13-Nonadecadienyl)-1,3-benzenediol	C25H40O2	Benzene and substituted derivatives	Phenolics	down	Food related	HMDB0039867	NA	0.048
4alpha-hydroxymethyl-5alpha-cholesta-8,24-dien-3beta-ol	C28H46O2	Alcohol and amines	Alcohols	down	Food related	HMDB0012172	NA	0.015
4-[(1E)-1-{4-[2-(dimethylamino)ethoxy]phenyl}-2-phenylbut-1-en-1-yl]-2-methoxyphenol	C27H31NO3	Benzene and substituted derivatives	Benzene and substituted derivatives	down	Unknown	NA	NA	0.038
4-Hydroxy-1-methyl-8-methylidene-13-oxododecahydro-4a,1-(epoxymethano)-7,9a-methanobenzo[a]azulene-10-carboxylic acid	C19H24O5	Benzene and substituted derivatives	Benzene and substituted derivatives	down	Unknown	NA	NA	0.038
4,7-Didehydroneophysalin B	C28H28O9	Aldehyde,Ketones,Esters	Ketones	down	Food related	HMDB0039695	NA	0.019
3beta-Hydroxy-5alpha-pregnan-20-one acetate	C23H36O3	Aldehyde,Ketones,Esters	Esters	down	Unknown	NA	C15417	0.021
3-Demethylubiquinone-9	C53H80O4	Others	Others	down	Food related	HMDB0060370	C03226	0.05
(2S)-2-azaniumyl-3-[4-(3-methylbut-2-enyl)-1H-indol-3-yl]propanoate	C16H20N2O2	Others	Others	down	Unknown	NA	NA	0.006
(10S,13R)-4,10,13-trimethyl-17-[(2R)-6-methylhept-5-en-2-yl]-1,2,4,5,6,7,11,12,14,15,16,17-dodecahydrocyclopenta[a]phenanthren-3-one	C28H44O	Aldehyde,Ketones,Esters	Ketones	down	Unknown	NA	NA	0.005
Fluvastatin	C24H26FNO4	Heterocyclic compounds	Heterocyclic compounds	down	Drug related	HMDB0015227	C07014	0.016
8-Hydroxy-2-Deoxyguanosine	C10H13N5O5	Nucleotide And Its metabolites	Nucleotide and Its metabolites	down	Unknown	HMDB0003333	NA	0.037
9-Nitrooleic acid	C18H33NO4	FA	Oxidized lipids	down	Unknown	NA	NA	0.048
Hyodeoxycholic acid	C24H40O4	Bile acids	Bile acids	down	Food related	HMDB0000733	C15517	0.025
cholic acid	C21H30O5	Hormones and hormone related compounds	Hormones and hormone related compounds	down	Co-Metabolism	HMDB0000619	C00695	0.039
PRIM-O-GLUCOSYLCIMIFUGIN	C22H28O11	Benzene and substituted derivatives	Benzene and substituted derivatives	down	Unknown	HMDB0256772	NA	0.044
Cardoltriene	C21H30O2	Benzene and substituted derivatives	Phenolics	down	Food related	HMDB0038533	NA	0.04
Tris(2-butoxyethyl) phosphate	C18H39O7P	Aldehyde,Ketones,Esters	Esters	down	Unknown	HMDB0259275	C14446	0.049
5H-Dibenzo[a,d]cyclohepten-5,10-imine,10,11-dihydro-5-methyl-,(5S,10R)-	C16H15N	Benzene and substituted derivatives	Benzene and substituted derivatives	down	Unknown	NA	NA	0.032
Manoalide	C25H36O5	Terpenoids	Ditepenoids	down	Unknown	HMDB0254329	NA	0.031
Mefenacet	C16H14N2O2S	Heterocyclic compounds	Heterocyclic compounds	down	Unknown	HMDB0254408	C14525	0.006
Leukotriene A4	C20H30O3	FA	Oxidized lipids	down	Co-Metabolism	HMDB0001337	C00909	0.016
delta-Valerolactam	C5H9NO	Alcohol and amines	Amines	down	Unknown	HMDB0011749	NA	0.022
Pyrromycin	C30H35NO11	Heterocyclic compounds	Heterocyclic compounds	down	Unknown	NA	NA	0.026
N-trans-Feruloyloctopamine	C18H19NO5	Heterocyclic compounds	Heterocyclic compounds	down	Food related	HMDB0032805	NA	0.002
3beta-Hydroxy-5-cholestenoic acid	C27H44O3	Organic acid And Its derivatives	Organic acid And Its derivatives	down	Co-Metabolism	HMDB0012453	C17333	0.025
Norgestrel	C21H28O2	Hormones and hormone related compounds	Hormones and hormone related compounds	down	Drug related	HMDB0014511	C08153	0.03
Hexadecanal	C16H32O	Aldehyde,Ketones,Esters	Aldehydes	down	Drug related	HMDB0001551	C00517	0.005
3-Hydroxyphenylacetic acid	C8H8O3	Benzene and substituted derivatives	Phenolics	down	Microbiota	HMDB0000440	C05593	0.034
Leu-Gly	C8H16N2O3	Amino acid and Its metabolites	Small Peptide	down	Unknown	HMDB0000759	C02155	0.045
11,15-Dioxo-9S-hydroxy-5Z-prostenoic acid	C20H32O5	FA	Oxidized lipids	down	Unknown	NA	NA	0.018
Coumatetralyl	C19H16O3	Aldehyde,Ketones,Esters	Esters	down	Unknown	HMDB0250496	C16806	0.02
Vincristine	C46H56N4O10	Alkaloids	Alkaloids	down	Drug related	HMDB0014681	C07204	0.039
Tetrahydrodeoxycorticosterone	C21H34O3	Hormones and hormone related compounds	Hormones and hormone related compounds	down	Host	HMDB0000879	C13713	0.006
Suloctidil	C20H35NOS	Benzene and substituted derivatives	Benzene and substituted derivatives	down	Unknown	HMDB0242578	NA	0.04
Trolox	C14H18O4	Heterocyclic compounds	Heterocyclic compounds	down	Food related	HMDB0038804	NA	0.04
Masticadienonic acid	C30H46O3	Organic acid And Its derivatives	Organic acid And Its derivatives	down	Food related	HMDB0040508	NA	0.01
alpha-Sanshool	C16H25NO	Aldehyde,Ketones,Esters	Esters	down	Food related	HMDB0030955	C17091	0.015
Mitomycin	C15H18N4O5	Heterocyclic compounds	Heterocyclic compounds	down	Drug related	HMDB0014450	C06681	0.015
1,2-Dioleoyl-sn-glycero-3-phosphoethanolamine	C41H78NO8P	GP	PE	up	Unknown	HMDB0244088	NA	0.048
[10]-Paradol	C21H34O3	Phenolic acids	Phenolic acids	down	Unknown	NA	NA	0.029
3'-Deoxyguanosine	C10H13N5O4	Nucleotide And Its metabolites	Nucleotide and Its metabolites	down	Unknown	NA	NA	0.028
15-Keto-Prostaglandin F2a	C20H32O5	Hormones and hormone related compounds	Hormones and hormone related compounds	down	Food related	HMDB0004240	C05960	0.041
Prostaglandin I2	C20H32O5	Hormones and hormone related compounds	Hormones and hormone related compounds	down	Host	HMDB0001335	C01312	0.028
N-(3-Methylphenyl)-4-pyridin-4-yl-1,3-thiazol-2-amine	C15H13N3S	Benzene and substituted derivatives	Benzene and substituted derivatives	down	Unknown	NA	NA	0.03
PAC-1	C23H28N4O2	GP	PA	down	Drug related	NA	NA	0.004
5alpha-Dihydrodeoxycorticosterone	C21H32O3	Aldehyde,Ketones,Esters	Ketones	down	Host	HMDB0060407	C18040	0.034
Baccatin III	C31H38O11	Benzene and substituted derivatives	Benzene and substituted derivatives	down	Unknown	HMDB0248838	NA	0.047
Ethirimol	C11H19N3O	Heterocyclic compounds	Heterocyclic compounds	down	Unknown	NA	C18828	0.033
Cucurbitacin I	C30H42O7	Aldehyde,Ketones,Esters	Ketones	down	Unknown	HMDB0250582	NA	0.011
N-[2-[[4-(Diethylamino)butyl]amino]-6-(3,5-dimethoxyphenyl)pyrido[2,3-d]pyrimidin-7-yl]-N'-(1,1-dimethylethyl)urea	C28H41N7O3	Heterocyclic compounds	Heterocyclic compounds	down	Unknown	NA	NA	0.023
Valyl-Proline	C10H18N2O3	Amino acid and Its metabolites	Small Peptide	down	Unknown	HMDB0029135	NA	0.047
N-(3-hydroxyphenyl)-Arachidonoyl amide	C26H37NO2	Benzene and substituted derivatives	Benzene and substituted derivatives	down	Unknown	NA	NA	0.02
Prilocaine hydrochloride	C13H21ClN2O	Others	FDA	down	Drug related	HMDB0014888	C07531	0.011
Danazol	C22H27NO2	Alcohol and amines	Alcohols	down	Drug related	HMDB0002835	C06938	0.029
Pantethine	C22H42N4O8S2	Alcohol and amines	Polyamines	down	Drug related	HMDB0003828	C12661	0.038
Dehydrolithocholic acid	C24H38O3	Organic acid And Its derivatives	Organic acid And Its derivatives	down	Unknown	NA	NA	0.014
Retigabine	C16H18FN3O2	Benzene and substituted derivatives	Benzene and substituted derivatives	up	Drug related	HMDB0257171	C13826	0.024
Iprovalicarb	C18H28N2O3	Benzene and substituted derivatives	Benzene and substituted derivatives	down	Unknown	HMDB0253572	NA	0.032
13(S)-HODE-d4	C18H28D4O3	FA	Others	down	Unknown	NA	NA	0.023
2H-1-Benzopyran-6-ol,2-((4-(2,6-di-1-pyrrolidinyl-4-pyrimidinyl)-1-piperazinyl)methyl)-3,4-dihydro-2,5,7,8-tetramethyl-,dihydrochloride,(2R)-	C30H44N6O2	Others	Others	down	Unknown	NA	NA	0.022
Turmeronol B	C15H20O2	Terpenoids	Sesquiterpenoids	down	Food related	HMDB0037563	NA	0.037
Crotamiton	C13H17NO	Benzene and substituted derivatives	Benzene and substituted derivatives	down	Drug related	HMDB0014410	D01381	0.017
Gemcitabine	C9H11F2N3O4	Nucleotide And Its metabolites	Nucleotide and Its metabolites	down	Drug related	HMDB0014584	C07650	0.034
Benzyl benzoate	C14H12O2	Benzene and substituted derivatives	Benzene and substituted derivatives	down	Drug related	HMDB0014814	C12537	0.034
21-Hydroxypregnenolone	C21H32O3	Aldehyde,Ketones,Esters	Ketones	down	Host	HMDB0004026	C05485	0.049
Hexylamine	C6H15N	Alcohol and amines	Amines	up	Food related	HMDB0032323	C08306	0.03
16-Dehydroprogesterone	C21H28O2	Hormones and hormone related compounds	Hormones and hormone related compounds	down	Food related	HMDB0000995	C03207	0.039
Cyclohexylamine	C6H13N	Alcohol and amines	Amines	down	Food related	HMDB0031404	C00571	0.017
Nomilin	C28H34O9	Terpenoids	Triterpene	down	Food related	HMDB0035772	C08773	0.039
pregn-5-ene-3,20-dione	C21H30O2	Hormones and hormone related compounds	Hormones and hormone related compounds	down	Food related	HMDB0062521	NA	0.014
beta-Tocotrienol	C28H42O2	Alcohol and amines	Alcohols	down	Microbiota	HMDB0030554	C14154	0.037
[(3S,8S,9S,10R,13R,14S,17R)-17-[(2R)-7-hydroxy-6-methylheptan-2-yl]-10,13-dimethyl-2,3,4,7,8,9,11,12,14,15,16,17-dodecahydro-1H-cyclopenta[a]phenanthren-3-yl] hydrogen sulfate	C27H46O5S	Aldehyde,Ketones,Esters	Esters	down	Unknown	NA	NA	0.023
Tyr-Thr-Lys	C19H30N4O6	Amino acid and Its metabolites	Small Peptide	down	Unknown	NA	NA	0.041
Tyr-Phe-His-Glu	C29H34N6O8	Amino acid and Its metabolites	Small Peptide	down	Unknown	NA	NA	0.038
Tyr-Glu-Asp-Lys	C24H35N5O10	Amino acid and Its metabolites	Small Peptide	down	Unknown	NA	NA	0.044
Trp-Lys-His	C23H31N7O4	Amino acid and Its metabolites	Small Peptide	down	Unknown	NA	NA	0.046
Trioxilin B3	C20H34O5	FA	FFA	down	Food related	HMDB0001965	C14811	0.039
Thr-Ile	C10H20N2O4	Amino acid and Its metabolites	Small Peptide	down	Unknown	HMDB0029064	NA	0.017
Pro-Glu-Glu-Leu-Gly	C23H37N5O10	Amino acid and Its metabolites	Small Peptide	down	Unknown	NA	NA	0.027
Phe-Ala-Thr-Asp-Asp	C24H33N5O11	Amino acid and Its metabolites	Small Peptide	down	Unknown	NA	NA	0.043
PE-NMe(15:0/20:2(11Z,14Z))	C41H78NO8P	GP	PE	down	Unknown	HMDB0113025	NA	0.034
PE-NMe(14:1(9Z)/22:0)	C42H82NO8P	GP	PE	down	Unknown	HMDB0112972	NA	0.044
Murideoxycholic acid	C24H40O4	Bile acids	Bile acids	down	Food related	HMDB0000733	C15517	0.03
Met-His-Met	C16H27N5O4S2	Amino acid and Its metabolites	Small Peptide	down	Unknown	NA	NA	0.029
Met-Asn-His	C15H24N6O5S1	Amino acid and Its metabolites	Small Peptide	down	Unknown	NA	NA	0.022
Lys-Thr-Ala	C13H26N4O5	Amino acid and Its metabolites	Small Peptide	down	Unknown	NA	NA	0.012
Lys-Phe-Arg-Lys	C27H47N9O5	Amino acid and Its metabolites	Small Peptide	down	Unknown	NA	NA	0.017
Lys-Asp-Tyr-Glu	C24H35N5O10	Amino acid and Its metabolites	Small Peptide	down	Unknown	NA	NA	0.037
Lys-Asp-Leu-Glu	C21H37N5O9	Amino acid and Its metabolites	Small Peptide	down	Unknown	NA	NA	0.01
Leu-Glu-Lys-Glu	C22H39N5O9	Amino acid and Its metabolites	Small Peptide	down	Unknown	NA	NA	0.043
Ile-Lys-Glu	C17H32N4O6	Amino acid and Its metabolites	Small Peptide	down	Unknown	NA	NA	0.039
His-Gln-Lys	C17H29N7O5	Amino acid and Its metabolites	Small Peptide	down	Unknown	NA	NA	0.041
His-Ala-Lys-Lys	C21H38N8O5	Amino acid and Its metabolites	Small Peptide	down	Unknown	NA	NA	0.013
Gly-Glu-Tyr-Ser-Val	C24H35N5O10	Amino acid and Its metabolites	Small Peptide	down	Unknown	NA	NA	0.034
Gly-Asn-Val-Thr-Ala	C18H32N6O8	Amino acid and Its metabolites	Small Peptide	down	Unknown	NA	NA	0.011
Glu-Thr-Leu	C15H27N3O7	Amino acid and Its metabolites	Small Peptide	down	Unknown	NA	NA	0.029
Ganoderic Acid Md	C30H44O6	Terpenoids	Triterpene	down	Food related	HMDB0035331	NA	0.027
Aurachin C epoxide	C25H33NO3	Aldehyde,Ketones,Esters	Ketones	down	Unknown	NA	C21331	0.043
Asp-His-Phe-Asp	C23H28N6O9	Amino acid and Its metabolites	Small Peptide	down	Unknown	NA	NA	0.021
Asp-Asn-Gly-Asn-Phe	C23H31N7O10	Amino acid and Its metabolites	Small Peptide	down	Unknown	NA	NA	0.044
Asn-Lys-Ala-Val-Gly	C20H37N7O7	Amino acid and Its metabolites	Small Peptide	down	Unknown	NA	NA	0.016
Arg-Glu-Gln	C16H29N7O7	Amino acid and Its metabolites	Small Peptide	down	Unknown	NA	NA	0.047
Arg-Arg-Asn	C16H32N10O5	Amino acid and Its metabolites	Small Peptide	down	Unknown	NA	NA	0.041
Arg-Ala-Lys	C15H31N7O4	Amino acid and Its metabolites	Small Peptide	down	Unknown	NA	NA	0.025
4Z,7Z,10Z-Octadecatrienenitrile	C18H29N	Others	Others	down	Unknown	NA	C13832	0.009
3-(Acetyloxy)urs-12-en-23-oic acid	C32H50O4	Organic acid And Its derivatives	Organic acid And Its derivatives	down	Unknown	NA	NA	0.048
1,3-Dideacetyldeoxykhivorin	C28H38O7	Heterocyclic compounds	Heterocyclic compounds	down	Unknown	NA	NA	0.033
(8R,9S,10S,13S,14S)-10,13-dimethyl-2,3,4,5,6,7,8,9,11,12,14,15,16,17-tetradecahydro-1H-cyclopenta[a]phenanthrene-3,17-diol	C19H32O2	Alcohol and amines	Alcohols	down	Unknown	NA	NA	0.026
(4bS,8aS)-4b,8,8-trimethyl-2-propan-2-yl-5,6,7,8a,9,10-hexahydrophenanthrene-3,4-diol	C20H30O2	Alcohol and amines	Alcohols	down	Unknown	NA	NA	0.025

## Sheet: Supplementary table 4
HMDBID	KEGGID	Name	T2D1	T2D2	T2D3	T2D4	T2D5	control1	control2	control3	control4	control5	control6	control7	control8	control9	control10	control11	control12
HMDB0060043	NA	13-HDoHE	4384.67	7077.53	13663.2	22137.4	28184.8	37125.7	16407.7	17358.4	9947.94	32161.1	33267.3	44902.6	49135.4	22091.8	12174.6	45631.8	53768.4
NA	NA	Ostarine	413.7	7633.17	17171.6	14604.1	14390.4	54631	4354.49	66011.5	12370.4	2957.53	13503.1	72598.5	34399.5	39790.5	6269.09	7327.55	19319.1
HMDB0005056	C18166	Enterodiol	1122.12	106.86	1152.89	2424.71	4622.99	14279.6	567.1	1976.03	3301.41	4452.43	2015.79	6777.32	12945.2	10312.8	205.54	968.1	10683.8
HMDB0259275	C14446	Tris(2-butoxyethyl) phosphate_1	25502.5	409.22	1327.91	641.61	12263.9	92093.4	33947.6	29035.6	399.09	4671.5	149.91	395461	168825	271383	51212.8	31942.3	606.97
HMDB0003559	C01699	Gibberellin	9138.87	3625.16	5237.66	7904.82	10163.4	43456.1	11618.1	7633.45	26508.1	28097.9	10136.3	9162.96	18792.7	16397	10383.6	9169.56	15803.5
HMDB0015570	C06694	Fusidate Sodium	3929.84	330.84	593.56	2246.15	6752.84	4465.54	5903.11	6718.54	3386.24	14589.6	1448.4	44183.4	3998.16	20688.9	14597.6	5057.31	4207.87
HMDB0014464	C14034	Piperacillin	48.12	2398.83	2808.94	1566.57	1291.04	3558.83	1089.35	13071	1665.66	585.69	646.53	9040.96	8505.94	9838.2	1224.47	2524.45	5094.96
NA	NA	Benzo[apyrene-cis-9,10-dihydrodiol	630.18	315.16	574.52	138.76	1635.04	639.32	900.23	1235.91	1016.81	5296.59	2728.65	13031.8	8762.11	639.75	16878.7	69.47	263.11
HMDB0004999	C07080	Loperamide	180682	135795	201747	334824	268860	1275.15	113733	194288	447.19	2775.09	187227	286067	216744	444.37	147902	156106	1133.47
HMDB0256899	C07576	Psilocybine	29.51	32.36	418.5	378.77	2006.64	536.07	982.27	1265.13	1777.61	8816.39	6624.92	12006.6	10742	264.85	8936.87	1921.03	3279.16
NA	NA	FAA(18:1)	11488.4	6900.66	22433.7	14102.7	18517.9	12298.9	6660.44	12738.8	12649.3	37352	28718.8	30822.1	73539.9	19623	39961	129550	51209.3
HMDB0014998	C07369	Prednisolone	4471.55	13095.8	9595.36	5909.95	5619.33	996.37	172.01	1529.45	12338.4	7636.72	1465.58	6019.92	2747.62	1525.57	3823.6	178.03	162.96
NA	NA	Benzenesulfonamide,N-(2,2,2-trifluoroethyl)-N-[4-[2,2,2-trifluoro-1-hydroxy-1-(trifluoromethyl)ethylphenyl-	24133.2	18137.8	112.95	8964.34	1696.53	39974	15191.1	25950.3	25919.1	29529.9	111.35	38209.3	29032.5	35417	576.32	20850.7	42281.3
NA	C10771	Leontiformine	72.41	106.43	2001.1	283.93	162.56	523.79	2348.01	207.54	2101.13	3366.34	1231.71	289.2	5829.33	3808.13	5200.12	1557.6	64.83
HMDB0248882	NA	Batrachotoxin	325.59	80477.6	2780.43	4212.83	81961.8	96672.1	114515	92176.8	122454	13901.5	129287	994.63	126001	148464	62730.8	116923	53505.2
NA	NA	PGE2-EA	181.11	2178.5	699.21	2138.18	184.14	7096.99	671.59	12217.2	526.95	1158.46	1631.43	10076.6	5724.64	6079.63	1219.68	1393.99	8586.79
HMDB0253053	NA	Harpagoside	6458.43	4402.76	7647.38	7540.3	13647.7	12628.6	5051.51	6968.05	7205.81	11627.5	17828.2	18290.8	31643.2	16398.5	28374.1	17979.7	28321.4
HMDB0006845	C15776	4alpha-Methylfecosterol	113.99	365.85	858.14	521.77	2297.31	4026.53	537.13	12299.5	2318.39	144.58	1878.74	6816.4	18572	6365.48	524.25	48.06	1125.96
HMDB0240274	NA	Picrotoxinin	1359.37	11667.1	27927.6	6506.1	24134	39986.8	46062.5	42529.3	8150.59	99453.8	52520.5	36465	108939	30296	16634.7	44338.1	36084
NA	C15688	Vicenistatin	46207.6	46025.9	46267.1	38593.3	29264.3	17197.8	48192.4	1682.9	14801.4	33380.3	13760.3	33818.7	22996.5	3082.94	6998.01	4040.47	9642.88
HMDB0041991	C13334	Pitavastatin	469.43	85.9	167.43	229.2	152.41	154.96	519.61	267.52	397.35	2554.02	401.22	1087.88	3149.28	355.32	6678.08	4428.76	1072.85
NA	C09195	Gabunine	49136.1	116.27	20751.3	32142.9	22036.9	209.22	478.9	93.26	2720.8	77.12	3868	128.93	954.78	4536.22	790.27	29.11	2377.3
NA	C20806	omega-Hydroxyphylloquinone	10827.7	30225.3	23569.3	2511.23	4680.36	28036	111486	148367	82578.7	100021	38184	22734.4	24650.8	114174	47354	30060.7	137528
NA	NA	Val-Asp-Ile-Arg	8348.92	774.64	3658.71	14977.4	13648.5	24243	18227.1	4799.4	7824.21	18703.7	11985.5	28273.1	40005.2	22176.1	57658.2	1931.29	3944.77
HMDB0007956	NA	PC(15:0/22:5(4Z,7Z,10Z,13Z,16Z))	720.65	239.36	6507.05	999.63	1519.08	3727.45	866.32	3968.67	8121.45	24559.4	3451.53	1465.19	20596.7	11110.8	19404	4792.1	888.77
NA	NA	N-hexanoyl-L-Homoserine lactone-d3	20511.6	1242.72	19147.8	7466.37	7610.52	29185.7	1142.19	24429.9	8112.78	21853.6	1557.87	97035.4	26454.8	73191.1	43668.2	39595.6	29834.1
HMDB0038704	NA	Macrocarpal B	704.87	70.48	92.21	347.87	144.98	337.34	317.81	9138.56	2090.2	12129.5	697.46	9607.32	30.02	1194.46	8204.28	467.56	56.77
HMDB0011508	NA	LPE(18:3/0:0)	4713.99	17527.9	33070.3	20146.5	17496.2	64377.2	14387.7	180132	24367.7	8430.82	27666.6	131581	82889.8	73621.5	15546.1	11496.9	33819.6
NA	NA	ISODUARTIN METHYL ETHER	14581.2	2260.57	25003.1	19937.1	17912.3	69542	3002.12	16340.2	27207.4	64189.2	14617.8	32841.3	56192.2	56158.3	30899.8	10666.9	17381.3
HMDB0030170	NA	Glaudine	2334.24	320.63	5750.41	4317.53	4785.01	3009.42	668.17	2336.74	2567.69	10146.8	9247.04	9450.92	19374.9	6547.81	13637.2	24492.8	16035.5
HMDB0028780	NA	Cys-Lys	2109.67	71.03	3848.7	3702.82	6398.29	9413.36	1818.3	3609.16	3260.6	11282.7	7939.25	12195.3	9837.54	9098.8	10763.1	5651.97	7353.78
HMDB0006590	NA	Blood Group H Disaccharide	1759.4	5866.86	2308.26	5346.32	6495.24	14172.3	12424.5	3298.6	12416.4	31037.7	6666.43	21622.3	7439.6	26742.8	3343.02	10274	3705.76
NA	C15378	B-Norcholesterol	362.57	986.06	478.87	244.18	1391.23	2501.29	338.15	471.62	2126.49	1911.92	761.3	5243.96	1911.89	3415.06	14331	7025.26	557.57
HMDB0033080	NA	Antibiotic CJ 15544	5734.14	3609.64	6942.84	6219.27	10546.1	10131	4526.86	6370	6598.79	9992.68	15814.4	14288.3	47758.8	12615.1	28777.4	43244.8	30092
HMDB0036804	NA	7-O-Acetylaustroinulin	290.95	210.24	333.52	1301.09	1624.14	2102.19	1677.86	1143.25	2091.91	2324.21	2869.88	923.77	2386.84	1334.13	2225.49	4520.28	3009.02
HMDB0039867	NA	5-(10,13-Nonadecadienyl)-1,3-benzenediol	7497.9	8930.82	21237.7	14714.8	34972.4	130023	8085.44	27141.1	74721.7	13982.9	36520	58151.6	35482.2	44159.7	7854.5	8889.34	61151
HMDB0012172	NA	4alpha-hydroxymethyl-5alpha-cholesta-8,24-dien-3beta-ol	14689.8	18569.1	26153.9	28689.7	72093.6	20707.9	162921	37897.2	32595.3	260549	58992.8	59938.2	161935	117449	168233	56961.4	41763.2
NA	NA	4-[(1E)-1-{4-[2-(dimethylamino)ethoxyphenyl}-2-phenylbut-1-en-1-yl-2-methoxyphenol	11839.7	1106.82	20564	471.78	23993.8	46865.4	23609.7	21503.4	4012	30193.4	7619.3	73750	67446.2	72622.3	23462.3	12969.2	2030.5
NA	NA	4-Hydroxy-1-methyl-8-methylidene-13-oxododecahydro-4a,1-(epoxymethano)-7,9a-methanobenzo[aazulene-10-carboxylic acid	26497.9	5109.15	43135.3	38824.6	31941.7	119669	10373.2	30456.9	47345	114622	27561.5	59240.7	99578.1	104071	52576	18469.8	28231.1
HMDB0039695	NA	4,7-Didehydroneophysalin B	28.52	340.54	2126.61	2653.58	3181.86	11174.5	412.67	2689.1	4717.82	2142.38	9477.83	5028.35	8436.3	2178.84	1492.62	5713.14	3345.14
NA	C15417	3beta-Hydroxy-5alpha-pregnan-20-one acetate	8234.23	1662.54	4982.55	2059.45	4670.89	911.75	10167.9	3596.06	4619.77	40044.1	6463.22	16946.9	29452.5	9157.09	68405.1	46785.4	12428
HMDB0060370	C03226	3-Demethylubiquinone-9	47.48	25324	117050	70277.1	68866.4	991654	8703.34	598810	52560.2	5050.59	79009.2	1.47941e+06	453852	394349	29214.2	18111	158239
NA	NA	(2S)-2-azaniumyl-3-[4-(3-methylbut-2-enyl)-1H-indol-3-ylpropanoate	4571.2	451.89	1585.28	3848.64	4428.41	10685.4	6080.25	6671.21	13828.1	6060.18	8892.26	574.03	6049.4	5314.03	17849.9	6662.56	6094.83
NA	NA	(10S,13R)-4,10,13-trimethyl-17-[(2R)-6-methylhept-5-en-2-yl-1,2,4,5,6,7,11,12,14,15,16,17-dodecahydrocyclopenta[aphenanthren-3-one	63.84	98.11	2437.5	1878.51	2477.44	6178.86	244.35	10503.3	7723.05	413.56	7708.01	3599.85	18334.7	15074.6	4039.48	3275.35	7422.6
HMDB0015227	C07014	Fluvastatin	661.17	6152.33	2805.32	4460.18	1233.94	35913.7	3674.61	67371.8	2997.27	686.87	13235.5	61272.2	24147.3	31901.9	6741.67	3778.8	11239.7
HMDB0003333	NA	8-Hydroxy-2-Deoxyguanosine	28330.7	2394.66	43124.5	43084.8	31884.4	103650	11585.2	36140.5	49200.7	116139	25481.7	57461.5	105742	103895	58454.9	22148.4	29623.8
NA	NA	9-Nitrooleic acid	30507.3	56119.1	1.29272e+06	1.12882e+06	486547	3.5222e+06	164041	3.91185e+06	662891	198344	938266	3.93222e+06	2.018e+06	3.79849e+06	207425	338242	1.23687e+06
HMDB0000733	C15517	Hyodeoxycholic acid	45.5	50.95	33458.5	284.11	8659.08	46949.1	29040.6	32713.5	34965.6	31480.7	12084.8	42963.1	30287.6	37530.9	29716.9	784.87	28936.5
HMDB0000619	C00695	cholic acid	1468.16	27284.1	74946.2	51689.7	48901.4	273595	18990.6	206952	52810.4	10839	63788.5	310408	154974	174532	28534.3	20434.6	73258.5
HMDB0256772	NA	PRIM-O-GLUCOSYLCIMIFUGIN	805.95	14.73	510.05	237.52	227.33	4680.89	289.7	84.45	320.9	42.32	368.71	3558.65	3845.19	1194.96	151.37	943.16	2356.24
HMDB0038533	NA	Cardoltriene	90516.2	33727.5	104016	55895.6	139870	205174	126984	85484.1	53496.7	166478	134759	175454	403440	96817.2	150532	827836	373479
HMDB0259275	C14446	Tris(2-butoxyethyl) phosphate_2	73545.4	31251.8	45535.2	183231	164736	324160	200078	54137.7	87090.1	233466	116896	370122	540504	288304	792295	27349	47578.2
NA	NA	5H-Dibenzo[a,dcyclohepten-5,10-imine,10,11-dihydro-5-methyl-,(5S,10R)-	46.41	136.26	171.73	810.8	705.37	727.07	48.49	2755.75	1378.94	391.13	1239.98	1302.87	1717.65	6248.71	463	163.05	4523.97
HMDB0254329	NA	Manoalide	35924.1	16554.8	21240.5	73965.5	71896.2	131235	102961	28630.7	46663.5	121524	60892.6	167496	272616	144794	352552	10497.5	21880.6
HMDB0254408	C14525	Mefenacet	812.62	414.94	936.11	696.87	4145.54	3556.45	1818.45	16568.3	11109.5	6846.95	12852.5	7842.24	35475.3	31960.4	5998.03	4447.09	6165.78
HMDB0001337	C00909	Leukotriene A4	122.75	59.78	165.04	539.83	743.51	2020.39	1289.31	48.12	541.81	3694.21	377.17	1656.38	6800.25	7141.56	5763.3	10.21	804.87
HMDB0011749	NA	delta-Valerolactam	5662.23	3562.21	10640.7	10627.2	5524.53	169190	17153.2	39012	3306.89	7204.23	3847.08	63711	124939	37973.1	30696.9	55577.1	10625.6
NA	NA	Pyrromycin	5517.25	389.4	10168	17551.1	35886.7	117480	1725.09	24470.7	7041.8	30866.2	5749.94	106500	103605	123279	11268.7	63378.9	23276.1
HMDB0032805	NA	N-trans-Feruloyloctopamine	1208.71	1365.57	1640.65	1229.17	456.99	1331.02	2760.37	2753.92	2719.83	3557.14	3065.26	3823.84	8622.19	3122.86	3091.84	6003.49	1446.56
HMDB0012453	C17333	3beta-Hydroxy-5-cholestenoic acid	66.09	1186.81	7652.14	26122.3	16733.2	115914	1013.2	39665.7	34748.8	22736.8	69236.9	32500.3	118603	78697.4	2523.16	328.04	8027.86
HMDB0014511	C08153	Norgestrel	14818.9	8607.99	29615	24561	46413.5	17051.7	34886.7	23570.9	68821.8	31131.2	25324.4	56626.9	112843	43878.4	48693.5	144147	200426
HMDB0001551	C00517	Hexadecanal	154.3	64.66	832.99	6435.84	2640.08	21241.5	63.86	16855.8	11190.4	15653.2	12728	20526.9	16210.7	1231.05	332.11	3011.14	33683
HMDB0000440	C05593	3-Hydroxyphenylacetic acid	4169.47	2850.23	746.3	10722.2	8136.79	10114.7	29006.5	6057.5	10458.9	2014.12	5146.16	8799.5	11394.6	9807.84	18325.5	18651.4	12355.2
HMDB0000759	C02155	Leu-Gly	2578.55	454.55	10634.9	5022.35	4183.53	27674.8	897.54	21379.5	11650.4	993.78	2964.62	35505.9	12473.1	20754.4	14282.6	1445.71	3340.33
NA	NA	11,15-Dioxo-9S-hydroxy-5Z-prostenoic acid	7736.48	2188.21	2771.99	3882.46	3430.11	18606.9	5873.07	6739.44	2881.5	17619.9	3548.93	19328.1	9073.69	19543.3	16759.4	3183.54	641.76
HMDB0250496	C16806	Coumatetralyl	263.39	36.89	261.73	368.62	812.64	7729.85	31.14	391.99	372.59	1168.65	229.48	6289.32	7738.64	7350.97	159.03	2392.88	1369.45
HMDB0014681	C07204	Vincristine	25.06	33.89	605.83	1511.39	531.64	6911.74	164.86	2136.45	757.85	208.27	393.39	7651.77	4499.36	3807.68	104.13	557.08	1959.17
HMDB0000879	C13713	Tetrahydrodeoxycorticosterone	1247.32	21749.9	10346.2	38825.6	63412.2	107114	134073	162476	40218	41281.8	43301	44914	101350	94433.1	213397	278925	32414.7
HMDB0242578	NA	Suloctidil	7803.87	4836.39	15213.2	8005.28	16269.8	11491.5	3651.65	11697.9	12110.4	44420	45070.4	50017.7	170005	28465.5	86721.8	348404	106376
HMDB0038804	NA	Trolox	1194.34	11.75	292.03	50.02	348.49	1835.12	67.86	105.05	424.25	3005.85	235.13	1918.73	3536.03	189.3	1620.17	3495.77	237.72
HMDB0040508	NA	Masticadienonic acid	12111.5	8931.25	4248.05	2511.67	8128.1	1413.06	2909.23	14971.8	14417.9	31485.4	23388.9	17817.7	23482	13917.3	21660.6	19419.7	9647.32
HMDB0030955	C17091	alpha-Sanshool	16763.4	26756.3	39710.3	23475.8	121002	34483.1	197001	49505.9	67695.9	323119	58837.4	111264	203464	218849	272537	88104.9	56976.6
HMDB0014450	C06681	Mitomycin	733.64	259.41	2492.08	1826.24	1750.13	11376.8	398.28	2318.55	2247.96	5478.46	1503.94	5858.51	10762	8646.96	734.5	1689.34	5902.37
HMDB0244088	NA	1,2-Dioleoyl-sn-glycero-3-phosphoethanolamine	1345.5	4916.24	9372.62	5564.8	2545.91	4256.55	162	234.56	889.3	196.52	2335.51	447.01	285.39	1499.08	112.64	45.64	304.3
NA	NA	[10-Paradol	184.92	376.05	2592.5	4357.07	12933.9	27124.9	1482.5	18783.7	9181.59	1016	6371.09	40800.9	23989.9	33948.9	811.1	708.6	21078
NA	NA	3-Deoxyguanosine	2334.84	3749.27	9122.78	12281.7	17443.1	24540.4	4377.64	9339.53	8099.85	26104.1	18376.9	34695.1	23864.5	20290.7	23492	12574.8	16324
HMDB0004240	C05960	15-Keto-Prostaglandin F2a	840.89	3779.25	12702.4	70767.6	9990.31	365399	2106.94	96629.2	9721.93	42457.5	8139.31	378167	103539	70552.8	93252.1	68019.2	58346.8
HMDB0001335	C01312	Prostaglandin I2	2177.48	63.76	7924.12	3454.43	5602.12	3061.17	21750.2	3930.99	3784.18	15980.7	13639.8	15089.9	49633.3	11661.4	32194.4	114368	34940.9
NA	NA	N-(3-Methylphenyl)-4-pyridin-4-yl-1,3-thiazol-2-amine	23882.2	49455.1	24620.5	92896.2	97763	88281.9	137754	46045.8	137139	430742	94833.5	324589	87975.8	350330	35694.4	123428	42881.7
NA	NA	PAC-1	2363.9	2035.67	13784.3	3011.7	7234.2	5632.16	11621.6	6544.4	6560.93	26780.1	20247.5	27928.8	50476	21978.9	38914.4	64687	25680.4
HMDB0060407	C18040	5alpha-Dihydrodeoxycorticosterone	63163	6655.34	49411.1	106088	79020.1	104861	33625.6	110067	89575.4	104954	135420	232629	234763	71875.7	65381.9	61740.3	227179
HMDB0248838	NA	Baccatin III	26676.2	669.28	9367.95	8583.22	8105.25	208396	1345.01	17783.1	12279.8	32603.3	14308.5	89506.2	112392	49125	14917.4	38503.8	11105.1
NA	C18828	Ethirimol	659.3	10376.6	34027	8492.36	8060.05	28868.3	29029.7	32287.4	18414.1	41918.6	34376.9	30564.4	23746.1	66835	17547.4	29746.7	9112.23
HMDB0250582	NA	Cucurbitacin I	5726.53	378.78	11118.7	7829.39	5525.59	4997.48	9901.28	11467.3	24184.2	30234	5290.77	19641.8	16324.6	12086.1	5951.01	20529.6	13896.7
NA	NA	N-[2-[[4-(Diethylamino)butylamino-6-(3,5-dimethoxyphenyl)pyrido[2,3-dpyrimidin-7-yl-N-(1,1-dimethylethyl)urea	58076.8	10850.2	35866	33235.7	33414.4	81279.4	41095.8	32488	121571	98172.8	116054	44517.7	56626.6	43019.3	250653	67618.4	44128.8
HMDB0029135	NA	Valyl-Proline	104.67	14401.6	56289.3	35079.6	109891	208204	42372.2	246149	135050	41119.5	91329.2	66009.8	101120	107053	20556	116518	67062.1
NA	NA	N-(3-hydroxyphenyl)-Arachidonoyl amide	4439.63	469.91	1355.2	555.92	593.32	4213.25	4238.97	18640.2	936.68	11738.9	870.32	11102.6	17358.4	10410	45965.8	10103.8	1137.67
HMDB0014888	C07531	Prilocaine hydrochloride	4815.09	2961.89	6793.99	10074.9	3248.83	51472.6	21007.5	7492.12	24838.9	13957.3	9646.47	6031.96	16176.2	11631.3	9812.53	7735.41	25963.8
HMDB0002835	C06938	Danazol	1491.61	11121.9	22315.7	60739.1	59288.9	171272	23648.4	45948.1	116775	133068	45888.6	75030.1	54168.3	197034	39051.6	23049	55033.2
HMDB0003828	C12661	Pantethine	29855.3	323.66	3031.16	18683.4	3260.86	81047.3	1533.23	33379.1	2670.44	67186.3	4181.92	86207.6	94887.9	3922.14	86967.5	17421	2407.21
NA	NA	Dehydrolithocholic acid	27223.6	49282	76990.5	13753.7	221503	108791	322447	93280.9	133630	534077	112666	185840	332359	345779	439521	181415	89824.3
HMDB0257171	C13826	Retigabine	12069.4	4200.62	17210	20187.9	19174	12841.6	806.19	1883.5	4509.01	4532.63	7001.35	5174.53	4270.76	4148.04	167.46	3022.81	6957.25
HMDB0253572	NA	Iprovalicarb	8426.5	3359.01	5671.14	16079.5	7602.33	1863.98	12821.9	4833	10902	34717.3	14814.4	20931.1	35782.9	15992.7	87671.7	48685	17966.2
NA	NA	13(S)-HODE-d4	9372.31	3202.97	11975	2794.49	3744.52	2620.04	10667.2	10771.8	6509.71	24937	11431.9	88761.7	63640.4	74178.7	72877.9	6613.2	5687.89
NA	NA	2H-1-Benzopyran-6-ol,2-((4-(2,6-di-1-pyrrolidinyl-4-pyrimidinyl)-1-piperazinyl)methyl)-3,4-dihydro-2,5,7,8-tetramethyl-,dihydrochloride,(2R)-	3519.11	13726.5	5248.15	1366.69	23964	33854.9	12488.6	24353.8	12966.2	92103.6	23123.4	71582.9	20402	20992.6	47210.7	21147.8	1237.82
HMDB0037563	NA	Turmeronol B	128.63	17944.8	23845.7	12903.7	35216.2	107170	18223.2	88587	58342.4	7245.13	38956.2	16206.1	48643	31617.2	6680.53	52325.9	36759.2
HMDB0014410	D01381	Crotamiton	286.45	1067.26	4373.59	4763.56	6145.76	22483.8	2460.94	13876.5	11359.5	187.24	10188.2	19292.5	12502	25860.7	4931.13	170.4	4981.52
HMDB0014584	C07650	Gemcitabine	1061.6	425.64	708.44	3039.82	21102.8	23824.2	22878.9	4773.42	14440.5	82538.7	12077.2	67847.1	10066.3	54207.9	974.07	5539.3	10716.2
HMDB0014814	C12537	Benzyl benzoate	31939	51443.3	29269.8	13669.3	47535.5	48598.3	49217.9	39890.7	49272.5	138586	46997.5	94579.3	141655	64789.3	414185	168103	56630.3
HMDB0004026	C05485	21-Hydroxypregnenolone	6590.2	1508.3	4977.12	6582.55	17495.7	13447.8	20826.4	4636.01	5990.75	60883.4	19036.4	23088.5	6054.31	9200.51	18797.1	58464.1	8159.46
HMDB0032323	C08306	Hexylamine	931.74	2527.13	2861.44	2578.75	1768.62	3246.22	775.9	725.51	1704.8	2144.32	1256.19	69.49	692.58	18.32	521.79	627.32	37.96
HMDB0000995	C03207	16-Dehydroprogesterone	61198.8	19342.7	18303.8	51097.1	70329.7	188352	43581.9	67728.7	27016.8	132989	33009	125174	128462	175561	105755	29637.6	25426.8
HMDB0031404	C00571	Cyclohexylamine	7045.66	18639.3	13096.3	51272.4	46633.3	29227.2	40952.2	91118	50769.3	63314.5	57246.3	96312.3	33933.4	113262	93454.9	33897.8	40382.8
HMDB0035772	C08773	Nomilin	96.85	1395.36	2326.66	1272.44	683.6	5903.34	4407.28	702.03	16253.4	33816.3	2299.35	15017.4	404.94	996.43	850.83	630.54	31838.9
HMDB0062521	NA	pregn-5-ene-3,20-dione	17071	9116.36	19399.6	31913.9	14982.1	31179.1	19303.2	36804	36787	38738.1	49678.9	81127.1	111579	33388.5	23410.6	8957.42	49754.9
HMDB0030554	C14154	beta-Tocotrienol	92721	862.27	70851.9	2555.99	1787.99	7167.77	43142.9	136291	96507.5	117878	150628	98135.5	49391.2	200927	179680	24988.1	65593.5
NA	NA	[(3S,8S,9S,10R,13R,14S,17R)-17-[(2R)-7-hydroxy-6-methylheptan-2-yl-10,13-dimethyl-2,3,4,7,8,9,11,12,14,15,16,17-dodecahydro-1H-cyclopenta[aphenanthren-3-yl hydrogen sulfate	1012.64	11327.8	8615.34	1097.87	16665.9	92781.3	8679.16	53870.8	15720.2	500.36	17152	27185	46268.7	27056.7	18138.9	11273.7	16684.3
NA	NA	Tyr-Thr-Lys	132.57	9798.71	21484.3	54084.6	3988.52	497594	6120.5	150428	12841.3	113141	26468.5	546350	167798	92766.7	5806.5	11385.1	87831.5
NA	NA	Tyr-Phe-His-Glu	60.88	1615.25	3258.82	2109.86	132.75	5902.74	3041.76	2726.04	17376.1	16725.3	5793.73	15659.7	289.28	2341.07	324.27	1070.48	37917.5
NA	NA	Tyr-Glu-Asp-Lys	1368.13	2189.03	4572.66	16090.9	9186.4	29507	2267.91	25255.7	53846.3	23710.9	21505.8	67180.6	7228.25	22817.9	99.59	10386.2	153646
NA	NA	Trp-Lys-His	11634.5	7544.52	38171.8	10419.8	12386.5	25319.7	25957.9	21252.5	27400.3	45686.4	40761.3	29698	45272.8	64594.2	17575.3	30672.1	13210.2
HMDB0001965	C14811	Trioxilin B3	795.18	26402.6	72802.5	57284.7	74340.8	184240	15726.2	185991	60242.1	11609.8	63826.1	265739	137156	145736	29164	114878	70980.3
HMDB0029064	NA	Thr-Ile	2035.75	35170.1	40870	16210.7	53302.4	280099	26806.2	176557	66367.9	44028.7	46352.7	94761.7	141624	82036.7	57038.8	35958.9	55287.1
NA	NA	Pro-Glu-Glu-Leu-Gly	4779.47	172.44	1853.89	1208.94	4062.14	53770.6	2677.43	834.09	1203.96	33213.4	2734.77	61243.2	32497.8	36876.2	1851.33	3977.02	454.71
NA	NA	Phe-Ala-Thr-Asp-Asp	277.36	1164.59	4815.6	1672.07	1876.83	3471.65	3586.32	150.94	13166.7	37092.6	7138.32	19445.4	4712.64	4211.13	293.22	1311.84	39086.2
HMDB0113025	NA	PE-NMe(15:0/20:2(11Z,14Z))	38.8	1251.81	4228.24	1553.33	1905.52	10817.6	2564.41	18775.7	2101.19	161.21	4522.67	9061.77	6359.09	13383.3	1651.08	98.64	3318.83
HMDB0112972	NA	PE-NMe(14:1(9Z)/22:0)	1899.06	18987.2	37768.4	39348.8	41487.5	129497	15751.3	98431.3	32958.2	8279.41	33970	157504	86694.4	92342	13097.5	38573.2	50169
HMDB0000733	C15517	Murideoxycholic acid	44396.6	108400	129547	248792	402487	127138	620645	134721	235558	1.09246e+06	225944	383146	701025	720917	901844	270015	140426
NA	NA	Met-His-Met	669.97	146.92	5109.68	76.39	1294.45	33244	1452.67	23571.6	601.44	10427.3	319.59	8047.33	6319.17	8791.21	8706.44	5220.36	394.21
NA	NA	Met-Asn-His	31832.5	20252.4	63049.2	20100.3	32471.5	225610	56258.5	61813.3	17810.3	88125.8	34671.4	228143	212586	226711	60421.4	29212.3	9893.73
NA	NA	Lys-Thr-Ala	5868.5	6584.06	21049.4	53748.4	31522	43493.9	36288.6	38844.7	41383.5	132237	62183.5	120075	128805	47753.7	68157.1	322839	113891
NA	NA	Lys-Phe-Arg-Lys	5442.22	2934.36	731.57	451.61	2393.57	86015.6	434.73	11271.2	4290.84	12593.9	17564.6	48579.8	20350.2	36146.4	20418.2	9857.41	709.68
NA	NA	Lys-Asp-Tyr-Glu	1733.57	1712.43	103513	56031.3	29727.6	166457	73744.6	76333.3	334068	337207	120946	331731	19297.7	57184.6	533.41	3364.85	705832
NA	NA	Lys-Asp-Leu-Glu	1372.78	2589.65	2898.24	141.41	34.92	16529.7	2147.54	7093.78	10901.3	2020.84	2363.13	656.63	7014.01	7629.31	3216.12	21411.1	5406.22
NA	NA	Leu-Glu-Lys-Glu	76752.8	8779.74	19254.2	4888.02	10820.3	66676.4	37004	29737.2	68140.2	109153	131408	11074.1	63515.5	35308.6	281867	62298.3	48454.9
NA	NA	Ile-Lys-Glu	8456.1	1001.42	109578	173130	139495	137227	6696.76	46053.3	148610	893120	86165.2	162868	361126	421023	821218	434114	56685.3
NA	NA	His-Gln-Lys	19.1	1142.48	1881.93	3184.42	145.14	15961.8	474.31	5813.39	279.85	21.61	2091.35	15427.1	12392.4	4755.5	186.23	953.64	6879.76
NA	NA	His-Ala-Lys-Lys	12575.2	9945.01	15765.3	21684.3	20642.1	111772	13667.9	53363.4	69000.6	22969.8	43329.3	11174.7	40665.4	24086.8	21766.7	89985.6	21233.2
NA	NA	Gly-Glu-Tyr-Ser-Val	56.27	9029.01	36948.7	20659.2	9445.93	59090.5	25800.2	27011.6	118132	115754	41304.8	112955	7206.97	17947.9	26.64	18287.7	236256
NA	NA	Gly-Asn-Val-Thr-Ala	2422.84	317.03	922.31	3215.79	2804.85	6335.21	8459.59	134.27	2907.94	10648.5	4980.39	12173.9	21057.4	11119.7	23867.3	326.12	2449.72
NA	NA	Glu-Thr-Leu	188.78	912.85	214.55	4100.37	308.71	2888.31	234.09	6501.92	10518.4	11603.2	3762.63	15075.1	3399.94	761.79	28460.2	3524.57	300.05
HMDB0035331	NA	Ganoderic Acid Md	77.94	8572.75	5269.03	10620.9	8129.04	32094.5	6337.8	21960.8	11394.5	924	29724.8	4963.12	28512.4	11120.5	614.02	15186.1	32493.7
NA	C21331	Aurachin C epoxide	6179.53	32270.7	89153.9	23085.1	221567	116706	172335	105305	94373.4	548270	151819	155433	268149	409581	52289.2	187570	179167
NA	NA	Asp-His-Phe-Asp	228.09	7979.81	7610.87	11089.5	8633.22	23682.5	3315.52	16142.9	39449.2	79479.2	18211	71026.8	9664.6	9392.52	7633.37	5993.89	76220.4
NA	NA	Asp-Asn-Gly-Asn-Phe	310.63	13541.8	8986.48	3421.13	4456.23	6066.52	9215.88	10394.2	26948.7	75499.8	15916	43791.8	10240.2	6794.39	7791.84	2477.24	83058.8
NA	NA	Asn-Lys-Ala-Val-Gly	471.66	15783.4	27351	11951.7	15939	75658.4	15721.6	74814.2	49729.3	5646.37	35199.3	11973.8	49443.2	27697.2	1431.6	61062.1	41552.7
NA	NA	Arg-Glu-Gln	5547.31	295.28	1697.88	2494.08	579.24	13921	4600.62	519.16	873.05	6433.6	431.29	5819.93	14292.9	11371.4	11861.7	2232.58	747.65
NA	NA	Arg-Arg-Asn	2134.16	5029.6	10569.2	25476.7	10815	193629	3048.85	63243.9	30660.2	6513.12	56574	40345.5	107433	22805.7	19702.3	3192.01	27961.5
NA	NA	Arg-Ala-Lys	1719.39	2055.35	2607.78	16155.7	18067	80769.5	8623.11	58062.2	46504.8	3231.24	49985.6	40425.7	22510.9	7485.84	4946.81	4264.35	134480
NA	C13832	4Z,7Z,10Z-Octadecatrienenitrile	132.14	225.79	4576.13	816.35	5048.58	8174.09	3950.47	11239.8	2734.26	27656.6	5649.91	9966.4	12676	27570.1	30995.6	3691.96	755.95
NA	NA	3-(Acetyloxy)urs-12-en-23-oic acid	1572.09	1792.65	4137.24	850.88	22261.8	65580.8	5869.11	14618.3	5740.55	37740.4	47215	129252	19636.9	12902.9	4518.18	22313.3	3404.64
NA	NA	1,3-Dideacetyldeoxykhivorin	1637.25	34112.3	40679.6	7868.75	19555.7	92472.9	22264.1	45439.9	91818.5	31578.4	34633.2	52963	114695	8668.66	35244.2	15491	47897.2
NA	NA	(8R,9S,10S,13S,14S)-10,13-dimethyl-2,3,4,5,6,7,8,9,11,12,14,15,16,17-tetradecahydro-1H-cyclopenta[aphenanthrene-3,17-diol	3633.04	2519.15	33347.5	2736.12	25066.3	7000.37	25412.1	1591.3	7262.04	45650.5	25398.9	57819.5	76323.6	44091.9	53413.1	79326.7	39302.7
NA	NA	(4bS,8aS)-4b,8,8-trimethyl-2-propan-2-yl-5,6,7,8a,9,10-hexahydrophenanthrene-3,4-diol	546.81	291.61	4879.69	11770.5	24870.9	50311.2	5496.08	21643.2	8612.17	14240.4	12657.6	34455.9	56031.4	78435.1	58028.8	5396.44	11350
